# Supplementary material for: T Cell Peptide Prediction, Immune Response, and Host–Pathogen Relationship in Vaccinated and Recovered from Mild COVID-19 Subjects
Source: Biomolecules. 2024 Sep 26;14(10):1217. doi: 10.3390/biom14101217 (PMC11505848; doi:10.3390/biom14101217)
Supplement: Supplementary file 1 [file biomolecules-14-01217-s001.zip]

Archive with 1 entries (1 files):
- biomolecules-3156215-supplementary.pdf
